# Supplementary material for: The Protein Landscape of Mucinous Ovarian Cancer: Towards a Theranostic
Source: Cancers (Basel). 2021 Nov 9;13(22):5596. doi: 10.3390/cancers13225596 (PMC8616050; doi:10.3390/cancers13225596)
Supplement: Supplementary file 1 [file cancers-13-05596-s001.zip]

Archive with 3 entries (3 files):
- Supplementary File S1 - Search Strategy[1].pdf
- Supplementary File S2 - Study Characteristics[1].pdf
- Supplementary File S3 - Target Characteristics[1].pdf
